# Supplementary material for: The First Ptilodactyla Illiger, 1807 (Coleoptera: Dryopoidea: Ptilodactylidae) Described from Eocene Baltic Amber
Source: Biology (Basel). 2021 Sep 6;10(9):877. doi: 10.3390/biology10090877 (PMC8465962; doi:10.3390/biology10090877)
Supplement: Supplementary file 1 [file biology-10-00877-s001.zip]

Archive with 1 entries (1 files):
- Video_S1_Ptilodactyla_eocenica_HT_habitus.avi
